# Supplementary material for: Evaluation of Anti-Inflammatory Effects of Six Ginsenosides and Rg1 Regulation of Macrophage Polarization and Metabolites to Alleviate Colitis
Source: Antioxidants (Basel). 2025 Feb 27;14(3):283. doi: 10.3390/antiox14030283 (PMC11939151; doi:10.3390/antiox14030283)
Supplement: Supplementary file 1 [file antioxidants-14-00283-s001.zip]

Archive with 1 entries (1 files):
- antioxidants-3454361-supplementary.pdf
